# Supplementary material for: Effects of two Bacillus velezensis strains isolated from different sources on the growth of Capsicum annum
Source: Front Microbiol. 2024 Dec 9;15:1504660. doi: 10.3389/fmicb.2024.1504660 (PMC11663850; doi:10.3389/fmicb.2024.1504660)
Supplement: Supplementary file 2 [file Table_1.xlsx]

## Sheet: 原始序列统计表
Original sequence statistical table
Samples	Insert Size (bp)	Read length (bp)	Raw reads	Raw base (bp)	Accession
CK-1	500	150	48917684	7386570284	SRX24992117
CK-2	500	150	45784082	6913396382	SRX24992123
CK-3	500	150	41816502	6314291802	SRX24992132
CK-4	500	150	42720176	6450746576	SRX24992133
CK-5	500	150	42055840	6350431840	SRX24992134
CK-6	500	150	43358080	6547070080	SRX24992118
R3-1	500	150	55870300	8436415300	SRX24992119
R3-2	500	150	49430526	7464009426	SRX24992120
R3-3	500	150	44730112	6754246912	SRX24992121
R3-4	500	150	44359002	6698209302	SRX24992122
R3-5	500	150	46874516	7078051916	SRX24992124
R3-6	500	150	50860890	7679994390	SRX24992125
Ya-1-1	500	150	42610522	6434188822	SRX24992126
Ya-1-2	500	150	45815112	6918081912	SRX24992128
Ya-1-3	500	150	40592958	6129536658	SRX24992127
Ya-1-4	500	150	43628048	6587835248	SRX24992129
Ya-1-5	500	150	43120926	6511259826	SRX24992130
Ya-1-6	500	150	43038200	6498768200	SRX24992131
Samples: Name of the sample; Insert size: Insert fragment length; Read length: indicates the length of each read sequence. raw reads: indicates the sequence number of raw reads. Raw bases: The number of bases of raw reads.
