# Supplementary material for: Effects of two Bacillus velezensis strains isolated from different sources on the growth of Capsicum annum
Source: Front Microbiol. 2024 Dec 9;15:1504660. doi: 10.3389/fmicb.2024.1504660 (PMC11663850; doi:10.3389/fmicb.2024.1504660)
Supplement: Supplementary file 3 [file Table_2.xlsx]

## Sheet: 组装结果统计表
Assembly result statistics table
Sample	Contigs	Contigs bases(bp)	N50(bp)	N90(bp)	Max(bp)	Min(bp)
CK-1	730359	482504528	678	352	187904	300
CK-2	698008	463888876	686	354	150915	300
CK-3	592303	399415390	696	352	134069	300
CK-4	647310	426222509	676	352	106996	300
CK-5	711325	493605353	728	364	203542	300
CK-6	674054	473820233	734	363	309108	300
R3-1	786814	507532634	663	348	176786	300
R3-2	731511	465250205	644	347	126377	300
R3-3	652969	417893804	643	347	142866	300
R3-4	643444	446772350	715	359	349142	300
R3-5	718912	500314431	727	362	1067871	300
R3-6	797761	543413986	706	359	1067816	300
Ya-1-1	664755	428935802	662	351	58998	300
Ya-1-2	717270	507899788	742	361	98247	300
Ya-1-3	599197	392621443	673	352	75834	300
Ya-1-4	632172	405268308	645	348	91958	300
Ya-1-5	702052	485544763	721	361	75332	300
Ya-1-6	686066	466672211	703	360	100533	300
Contigs： The number of sequences of contigs; Contigs bases： Total sequence length of contigs; N50（N90）： Sort each contigs sequence according to length, scan the length values of each sequence one by one from largest to smallest, and accumulate them. When the accumulated value exceeds 50%(90%) of the total length of all sequences for the first time, the length value of the scanned sequence at this…
