# Supplementary material for: Effects of two Bacillus velezensis strains isolated from different sources on the growth of Capsicum annum
Source: Front Microbiol. 2024 Dec 9;15:1504660. doi: 10.3389/fmicb.2024.1504660 (PMC11663850; doi:10.3389/fmicb.2024.1504660)
Supplement: Supplementary file 4 [file Table_3.xlsx]

## Sheet: 基因预测结果统计表
Gene prediction results statistics table
Sample	ORFs	Total Length(bp)	Average Length(bp)	Max(bp)	Min(bp)
CK-1	945034	425615610	450.37	31191	102
CK-2	907724	409877973	451.54	17661	102
CK-3	775843	353200611	455.25	13683	102
CK-4	831914	373881807	449.42	23766	102
CK-5	938087	435435066	464.17	31572	102
CK-6	894774	417313551	466.39	29166	102
R3-1	1002263	444658518	443.65	14946	102
R3-2	931411	411887997	442.22	17661	102
R3-3	832815	368921940	442.98	13824	102
R3-4	840218	388842471	462.79	16089	102
R3-5	950077	443139132	466.42	17661	102
R3-6	1037737	478091085	460.71	16302	102
Ya-1-1	855062	380156643	444.6	23652	102
Ya-1-2	958242	449015997	468.58	29643	102
Ya-1-3	773245	346401033	447.98	29223	102
Ya-1-4	810292	358399824	442.31	25434	102
Ya-1-5	928334	430331025	463.55	29232	102
Ya-1-6	899743	413201991	459.24	29211	102
Sample: sample name; ORFs: number of ORFs sequences; Totallength: total sequence length of ORFs; Averagelength: average sequence length of ORFs; Max: sequence length of the longest ORF; Min: sequence length of the shortest ORF.
